# Supplementary material for: Digital Pathology Identifies Associations between Tissue Inflammatory Biomarkers and Multiple Sclerosis Outcomes
Source: Cells. 2024 Jun 11;13(12):1020. doi: 10.3390/cells13121020 (PMC11201856; doi:10.3390/cells13121020)
Supplement: Supplementary file 1 [file cells-13-01020-s001.zip]

Archive with 1 entries (1 files):
- cells-2990402-supplementary.pdf
